# Supplementary material for: Genomic epidemiology of severe community-onset Acinetobacter baumannii infection
Source: Microb Genom. 2019 Feb 26;5(3):e000258. doi: 10.1099/mgen.0.000258 (PMC6487312; doi:10.1099/mgen.0.000258)
Supplement: Supplementary File 2 [file mgen-5-258-s002.xlsx]

## Sheet: Table S1
Table S1. A. baumannii strains from northern and central Australia included in this study.
Isolate	Bioproject	Accession	Location	Year	Publication	Pasteur MLST	Sample type	Disease onset	K locus type	OC locus type
MSHR_A134	PRJNA478282	SAMN09517655	Australia (NT/WA)	2005	This study	216	Blood	Community-acquired pneumonia	KL13	OCL5
MSHR_A138	PRJNA478282	SAMN09517656	Australia (NT/WA)	2005	This study	10	Blood	Community-acquired pneumonia	KL49	OCL2
MSHR_A140	PRJNA478282	SAMN09517657	Australia (NT/WA)	2005	This study	77	Blood	Community-acquired pneumonia	KL33	OCL2
MSHR_A147	PRJNA478282	SAMN09517658	Australia (NT/WA)	2007	This study	32	Blood	Healthcare-associated pneumonia	KL2	OCL6
MSHR_A155	PRJNA478282	SAMN09517659	Australia (NT/WA)	2007	This study	10	Blood	Community-acquired pneumonia	KL49	OCL2
MSHR_A158	PRJNA478282	SAMN09517660	Australia (NT/WA)	2007	This study	10	Blood	Community-acquired pneumonia	KL49	OCL2
MSHR_A159	PRJNA478282	SAMN09517661	Australia (NT/WA)	2007	This study	10	Blood	Community-acquired pneumonia	KL49	OCL2
MSHR_A160	PRJNA478282	SAMN09517664	Australia (NT/WA)	2008	This study	10	Sputum	Community-acquired pneumonia	KL49	OCL2
MSHR_A163	PRJNA478282	SAMN09517665	Australia (NT/WA)	2007	This study	10	Blood	Community-acquired pneumonia	KL49	OCL2
MSHR_A166	PRJNA478282	SAMN09517666	Australia (NT/WA)	2008	This study	923	Sputum	Community-acquired pneumonia	KL33	OCL1
MSHR_A169	PRJNA478282	SAMN09517667	Australia (NT/WA)	2008	This study	10	Blood	Healthcare-associated pneumonia	KL49	OCL2
MSHR_A173	PRJNA478282	SAMN09517669	Australia (NT/WA)	2009	This study	216	Blood	Community-acquired pneumonia	KL13	OCL5
MSHR_A174	PRJNA478282	SAMN09517670	Australia (NT/WA)	2009	This study	267	Blood	Healthcare-associated pneumonia	KL9	OCL2
MSHR_A181	PRJNA478282	SAMN09517671	Australia (NT/WA)	2010	This study	216	Blood	Healthcare-associated pneumonia	KL13	OCL5
MSHR_A183	PRJNA478282	SAMN09517672	Australia (NT/WA)	2009	This study	1225	Blood	Community-acquired pneumonia	KL107	OCL3
MSHR_A185	PRJNA478282	SAMN09517674	Australia (NT/WA)	2010	This study	216	Blood	Community-acquired pneumonia	KL13	OCL5
MSHR_A186	PRJNA478282	SAMN09517675	Australia (NT/WA)	2010	This study	10	Blood	Community-acquired pneumonia	KL49	OCL2
MSHR_A188	PRJNA478282	SAMN09517676	Australia (NT/WA)	2010	This study	6	Blood	Nosocomial pneumonia	KL77	OCL6
MSHR_A189	PRJNA478282	SAMN09517677	Australia (NT/WA)	2010	This study	654	Blood	Nosocomial pneumonia	KL90	OCL6
MSHR_A192	PRJNA478282	SAMN09517678	Australia (NT/WA)	2010	This study	1111	Blood	Community-acquired pneumonia	KL109	OCL16
MSHR_A193	PRJNA478282	SAMN09517679	Australia (NT/WA)	2010	This study	267	Blood	Community-acquired pneumonia	KL9	OCL2
MSHR_A196	PRJNA478282	SAMN09517680	Australia (NT/WA)	2011	This study	10	Blood	Community-acquired pneumonia	KL49	OCL2
MSHR_A198	PRJNA478282	SAMN09517682	Australia (NT/WA)	2011	This study	10	Blood	Community-acquired pneumonia	KL49	OCL2
MSHR_A200	PRJNA478282	SAMN09517683	Australia (NT/WA)	2011	This study	837	Blood	Community-acquired pneumonia	KL102	OCL5d
MSHR_A202	PRJNA478282	SAMN09517684	Australia (NT/WA)	2011	This study	10	Blood	Community-acquired pneumonia	KL49	OCL2
MSHR_A203	PRJNA478282	SAMN09517685	Australia (NT/WA)	2011	This study	1227	Blood	Community-acquired pneumonia	KL110	OCL4
MSHR_A204	PRJNA478282	SAMN09517686	Australia (NT/WA)	2011	This study	10	Blood	Community-acquired pneumonia	KL108	OCL2
MSHR_A205	PRJNA478282	SAMN09517687	Australia (NT/WA)	2011	This study	280	Blood	Community-acquired pneumonia	KL54	OCL2
MSHR_A215	PRJNA478282	SAMN09517688	Australia (NT/WA)	2011	This study	10	Blood	Community-acquired pneumonia	KL49	OCL2
MSHR_A217	PRJNA478282	SAMN09517689	Australia (NT/WA)	2012	This study	10	Sputum	Community-acquired pneumonia	KL49	OCL2
MSHR_A221	PRJNA478282	SAMN09517690	Australia (NT/WA)	2012	This study	10	Blood	Community-acquired pneumonia	KL49	OCL2
MSHR_A223	PRJNA478282	SAMN09517691	Australia (NT/WA)	2013	This study	10	Blood	Community-acquired pneumonia	KL49	OCL2
MSHR_A224	PRJNA478282	SAMN09517692	Australia (NT/WA)	2013	This study	10	Blood	Healthcare-associated pneumonia	KL49	OCL2
MSHR_A225	PRJNA478282	SAMN09517693	Australia (NT/WA)	2014	This study	10	Blood	Community-acquired pneumonia	KL49	OCL2
MSHR_A226	PRJNA478282	SAMN09517694	Australia (NT/WA)	2014	This study	10	Blood	Nosocomial pneumonia	KL49	OCL2
MSHR_A230	PRJNA478282	SAMN09517695	Australia (NT/WA)	2013	This study	109	Blood	Community-acquired pneumonia	KL63	OCL3
MSHR_A232	PRJNA478282	SAMN09517696	Australia (NT/WA)	2014	This study	10	Pleural fluid	Community-acquired pneumonia	KL49	OCL2
MSHR_A234	PRJNA478282	SAMN09517697	Australia (NT/WA)	2014	This study	10	Blood	Nosocomial pneumonia	KL49	OCL2
MSHR_A237	PRJNA478282	SAMN09517698	Australia (NT/WA)	2015	This study	10	Blood	Community-acquired pneumonia	KL49	OCL2
MSHR_A240	PRJNA478282	SAMN09517699	Australia (NT/WA)	2015	This study	10	Blood	Healthcare-associated pneumonia	KL49	OCL2
MSHR_A245	PRJNA478282	SAMN09517700	Australia (NT/WA)	2015	This study	10	Blood	Community-acquired pneumonia	KL49	OCL2
MSHR_A246	PRJNA478282	SAMN09517701	Australia (NT/WA)	2016	This study	374	Blood	Nosocomial pneumonia	KL3	OCL2
MSHR_A53	PRJNA478282	SAMN09517705	Australia (NT/WA)	2001	This study	1224	Throat	Colonisation	KL111	OCL6
MSHR_A54	PRJNA478282	SAMN09517706	Australia (NT/WA)	2001	This study	1223	Throat	Colonisation	KL112	OCL9
MSHR_A55	PRJNA478282	SAMN09517707	Australia (NT/WA)	1998	This study	10	Blood	Community-acquired pneumonia	KL49	OCL2
MSHR_A57	PRJNA478282	SAMN09517708	Australia (NT/WA)	1997	This study	10	Blood	Community-acquired pneumonia	KL49	OCL2
MSHR_A58	PRJNA478282	SAMN09517709	Australia (NT/WA)	1998	This study	10	Blood	Community-acquired pneumonia	KL49	OCL2
MSHR_A62	PRJNA478282	SAMN09517710	Australia (NT/WA)	2002	This study	1	Throat	Colonisation	KL1	OCL1
MSHR_A68	PRJNA478282	SAMN09517711	Australia (NT/WA)	2002	This study	1228	Throat	Colonisation	KL108	OCL2
MSHR_A82	PRJNA478282	SAMN09517714	Australia (NT/WA)	2003	This study	1226	Blood	Community-acquired pneumonia	KL33	OCL15
MSHR_A89	PRJNA478282	SAMN09517715	Australia (NT/WA)	2002	This study	203	Throat	Colonisation	KL114	OCL6
MSHR_A93	PRJNA478282	SAMN09517717	Australia (NT/WA)	2001	This study	10	Blood	Healthcare-associated pneumonia	KL49	OCL2
MSHR_A96	PRJNA478282	SAMN09517718	Australia (NT/WA)	2003	This study	141	Blood	Community-acquired pneumonia	KL49	OCL2
MSHR_A2	PRJNA478282	SAMN09517719	Australia (NT/WA)	2000	This study	10	Blood	Nosocomial pneumonia	KL49	OCL2
MSHR_A3	PRJNA478282	SAMN09517702	Australia (NT/WA)	2000	This study	10	Blood	Community-acquired pneumonia	KL49	OCL2
MSHR_A4	PRJNA478282	SAMN09517703	Australia (NT/WA)	2000	This study	1230	Blood	Nosocomial pneumonia	KL54	OCL2
MSHR_A5	PRJNA478282	SAMN09517704	Australia (NT/WA)	2000	This study	499	Sputum	Community-acquired pneumonia	KL18	OCL3
MSHR_A7	PRJNA478282	SAMN09517712	Australia (NT/WA)	2001	This study	10	Blood	Community-acquired pneumonia	KL49	OCL2
MSHR_A8	PRJNA478282	SAMN09517721	Australia (NT/WA)	1994	This study	1229	Blood	Community-acquired pneumonia	KL113	OCL3
MSHR_A9	PRJNA478282	SAMN09517716	Australia (NT/WA)	1995	This study	216	Blood	Community-acquired pneumonia	KL81a	OCL5c

## Sheet: Table S2
Table S2. International A. baumannii strains included in this study.
Isolate	Bioproject	Accession	Location	Year	Publication	Pasteur MLST
2011BJAB3	PRJNA261018	GCA_000804635.1	China	2011	Li H, Liu F, Zhang Y, Wang X, Zhao C, Chen H, et al. Evolution of carbapenem-resistant Acinetobacter baumannii revealed through whole-genome sequencing and comparative genomic analysis. Antimicrob Agents Chemother 2015 59: 1168-76. doi: 10.1128/AAC.04609-14.	218
2011BJAB9	PRJNA261018	GCA_000805045.1	China	2011	Li H, Liu F, Zhang Y, Wang X, Zhao C, Chen H, et al. Evolution of carbapenem-resistant Acinetobacter baumannii revealed through whole-genome sequencing and comparative genomic analysis. Antimicrob Agents Chemother 2015 59: 1168-76. doi: 10.1128/AAC.04609-14.	23
2011GDAB2	PRJNA261018	GCA_000805065.1	China	2011	Li H, Liu F, Zhang Y, Wang X, Zhao C, Chen H, et al. Evolution of carbapenem-resistant Acinetobacter baumannii revealed through whole-genome sequencing and comparative genomic analysis. Antimicrob Agents Chemother 2015 59: 1168-76. doi: 10.1128/AAC.04609-14.	Novel ST
2011TJAB1	PRJNA261018	GCA_000805135.1	China	2011	Li H, Liu F, Zhang Y, Wang X, Zhao C, Chen H, et al. Evolution of carbapenem-resistant Acinetobacter baumannii revealed through whole-genome sequencing and comparative genomic analysis. Antimicrob Agents Chemother 2015 59: 1168-76. doi: 10.1128/AAC.04609-14.	105
2011ZJAB4	PRJNA261018	GCA_000805215.1	China	2011	Li H, Liu F, Zhang Y, Wang X, Zhao C, Chen H, et al. Evolution of carbapenem-resistant Acinetobacter baumannii revealed through whole-genome sequencing and comparative genomic analysis. Antimicrob Agents Chemother 2015 59: 1168-76. doi: 10.1128/AAC.04609-14.	10
BJAB0715	PRJNA224116	GCF_000419405.1	China	2007	Zhu L, Yan Z, Zhang Z, Zhou Q, Zhou J, Wakeland EK, et al. Complete genome analysis of three Acinetobacter baumannii clinical isolates in China for insight into the diversification of drug resistance elements. PLoS One 2013 8: e66584. doi: 10.1371/journal.pone.0066584.	23
BJ4	PRJNA255196	GCA_000787275.1	China	2012	Liu F, Zhu Y, Yi Y, Lu N, Zhu B, Hu Y. Comparative genomic analysis of Acinetobacter baumannii clinical isolates reveals extensive genomic variation and diverse antibiotic resistance determinants. BMC Genomics 2014 15: 1163. doi: 10.1186/1471-2164-15-1163.	40
XH858	PRJNA290306	GCA_001578145.1	China	2010	Hua X, Shu J, Ruan Z, Yu Y, Feng Y. Multiplication of blaOXA-23 is common in clinical Acinetobacter baumannii, but does not enhance carbapenem resistance. J Antimicrob Chemother 2016 71: 3381-5. doi: 10.1093/jac/dkw310.	23
NIPH_1362	PRJNA183320	GCA_000368125.1	Czech_Republic	2000		47
NIPH_1734	PRJNA183314	GCA_000368245.1	Czech_Republic	2001		15
NIPH_335	PRJNA183258	GCA_000369205.1	Czech_Republic	1994		10
ATCC_17978	PRJNA17477	GCA_000015425.1	France	1951	Weber BS, Ly PM, Irwin JN, Pukatzki S, Feldman MF. A multidrug resistance plasmid contains the molecular switch for type VI secretion in Acinetobacter baumannii. Proc Natl Acad Sci U S A 2015 112: 9442-7. doi: 10.1073/pnas.1502966112.	77
AYE	PRJNA28921	GCA_000069245.1	France	2001	Vallenet D, Nordmann P, Barbe V, Poirel L, Mangenot S, Bataille E, et al. Comparative analysis of Acinetobacters: three genomes for three lifestyles. PLoS One 2008 3: e1805. doi: 10.1371/journal.pone.0001805.	1
OIFC032	PRJNA53379	GCA_000215005.2	Germany	2003		32
MSP4-16	PRJNA185251	GCA_000341985.1	India	2010	Singh NK, Kumar S, Raghava GP, Mayilraj S. Draft Genome Sequence of Acinetobacter baumannii Strain MSP4-16. Genome Announc 2013 1: e0013713. doi: 10.1128/genomeA.00137-13.	52
ACICU	PRJNA17827	GCA_000018445.1	Italy	2005	Iacono M, Villa L, Fortini D, Bordoni R, Imperi F, Bonnal RJ, et al. Whole-genome pyrosequencing of an epidemic multidrug-resistant Acinetobacter baumannii strain belonging to the European clone II group. Antimicrob Agents Chemother 2008 52: 2616-25. doi: 10.1128/AAC.01643-07.	2
NIPH_1669	PRJNA183321	GCA_000368105.1	Netherlands	1997		3
T214	PRJNA255268	GCA_000802915.1	Thailand	2010		10
6013113	PRJNA33017	GCA_000163375.2	Unknown	2007		81
AB058	PRJNA43429	GCA_000177715.1	Unknown	2003	Adams MD, Chan ER, Molyneaux ND, Bonomo RA. Genomewide analysis of divergence of antibiotic resistance determinants in closely related isolates of Acinetobacter baumannii. Antimicrob Agents Chemother 2010 54: 3569-77. doi: 10.1128/AAC.00057-10.	20
OIFC0162	PRJNA53413	GCA_000307895.1	Unknown	2003		412
OIFC035	PRJNA53451	GCA_000309235.1	Unknown	2003		403
OIFC065	PRJNA53465	GCA_000309115.1	Unknown	2003		136
OIFC074	PRJNA53401	GCA_000305215.1	Unknown	2003		19
3390	PRJNA194786	GCA_000584335.1	USA	2011	Wallace L, Daugherty SC, Nagaraj S, Johnson JK, Harris AD, Rasko DA. Use of comparative genomics to characterize the diversity of Acinetobacter baumannii surveillance isolates in a health care institution. Antimicrob Agents Chemother 2016 60: 5933-41. doi: 10.1128/AAC.00477-16.	10
50595	PRJNA194738	GCA_000582155.1	USA	2012	Wallace L, Daugherty SC, Nagaraj S, Johnson JK, Harris AD, Rasko DA. Use of comparative genomics to characterize the diversity of Acinetobacter baumannii surveillance isolates in a health care institution. Antimicrob Agents Chemother 2016 60: 5933-41. doi: 10.1128/AAC.00477-16.	10
110912	PRJNA194724	GCA_000580495.2	USA	2012	Wallace L, Daugherty SC, Nagaraj S, Johnson JK, Harris AD, Rasko DA. Use of comparative genomics to characterize the diversity of Acinetobacter baumannii surveillance isolates in a health care institution. Antimicrob Agents Chemother 2016 60: 5933-41. doi: 10.1128/AAC.00477-16.	499
121738	PRJNA194894	GCA_000583375.1	USA	2012	Wallace L, Daugherty SC, Nagaraj S, Johnson JK, Harris AD, Rasko DA. Use of comparative genomics to characterize the diversity of Acinetobacter baumannii surveillance isolates in a health care institution. Antimicrob Agents Chemother 2016 60: 5933-41. doi: 10.1128/AAC.00477-16.	138
144107	PRJNA194764	GCA_000581875.1	USA	2012	Wallace L, Daugherty SC, Nagaraj S, Johnson JK, Harris AD, Rasko DA. Use of comparative genomics to characterize the diversity of Acinetobacter baumannii surveillance isolates in a health care institution. Antimicrob Agents Chemother 2016 60: 5933-41. doi: 10.1128/AAC.00477-16.	154
233846	PRJNA194812	GCA_000682435.1	USA	2011	Wallace L, Daugherty SC, Nagaraj S, Johnson JK, Harris AD, Rasko DA. Use of comparative genomics to characterize the diversity of Acinetobacter baumannii surveillance isolates in a health care institution. Antimicrob Agents Chemother 2016 60: 5933-41. doi: 10.1128/AAC.00477-16.	126
277047	PRJNA194857	GCA_000588195.1	USA	2012	Wallace L, Daugherty SC, Nagaraj S, Johnson JK, Harris AD, Rasko DA. Use of comparative genomics to characterize the diversity of Acinetobacter baumannii surveillance isolates in a health care institution. Antimicrob Agents Chemother 2016 60: 5933-41. doi: 10.1128/AAC.00477-16.	652
466760	PRJNA194687	GCA_000580995.1	USA	2011	Wallace L, Daugherty SC, Nagaraj S, Johnson JK, Harris AD, Rasko DA. Use of comparative genomics to characterize the diversity of Acinetobacter baumannii surveillance isolates in a health care institution. Antimicrob Agents Chemother 2016 60: 5933-41. doi: 10.1128/AAC.00477-16.	10
541915	PRJNA194862	GCA_000588035.1	USA	2011	Wallace L, Daugherty SC, Nagaraj S, Johnson JK, Harris AD, Rasko DA. Use of comparative genomics to characterize the diversity of Acinetobacter baumannii surveillance isolates in a health care institution. Antimicrob Agents Chemother 2016 60: 5933-41. doi: 10.1128/AAC.00477-16.	532
781407	PRJNA194675	GCA_000581435.1	USA	2011	Wallace L, Daugherty SC, Nagaraj S, Johnson JK, Harris AD, Rasko DA. Use of comparative genomics to characterize the diversity of Acinetobacter baumannii surveillance isolates in a health care institution. Antimicrob Agents Chemother 2016 60: 5933-41. doi: 10.1128/AAC.00477-16.	32
972082	PRJNA194639	GCA_000581315.1	USA	2008	Wallace L, Daugherty SC, Nagaraj S, Johnson JK, Harris AD, Rasko DA. Use of comparative genomics to characterize the diversity of Acinetobacter baumannii surveillance isolates in a health care institution. Antimicrob Agents Chemother 2016 60: 5933-41. doi: 10.1128/AAC.00477-16.	16
984213	PRJNA194680	GCA_000581055.1	USA	2011	Wallace L, Daugherty SC, Nagaraj S, Johnson JK, Harris AD, Rasko DA. Use of comparative genomics to characterize the diversity of Acinetobacter baumannii surveillance isolates in a health care institution. Antimicrob Agents Chemother 2016 60: 5933-41. doi: 10.1128/AAC.00477-16.	25
1007214	PRJNA194860	GCA_000588675.1	USA	2011	Wallace L, Daugherty SC, Nagaraj S, Johnson JK, Harris AD, Rasko DA. Use of comparative genomics to characterize the diversity of Acinetobacter baumannii surveillance isolates in a health care institution. Antimicrob Agents Chemother 2016 60: 5933-41. doi: 10.1128/AAC.00477-16.	10
1040094	PRJNA194666	GCA_000580255.1	USA	2008	Wallace L, Daugherty SC, Nagaraj S, Johnson JK, Harris AD, Rasko DA. Use of comparative genomics to characterize the diversity of Acinetobacter baumannii surveillance isolates in a health care institution. Antimicrob Agents Chemother 2016 60: 5933-41. doi: 10.1128/AAC.00477-16.	416
1293320	PRJNA194828	GCA_000584455.1	USA	2011	Wallace L, Daugherty SC, Nagaraj S, Johnson JK, Harris AD, Rasko DA. Use of comparative genomics to characterize the diversity of Acinetobacter baumannii surveillance isolates in a health care institution. Antimicrob Agents Chemother 2016 60: 5933-41. doi: 10.1128/AAC.00477-16.	49
1297549	PRJNA194682	GCA_000580775.1	USA	2011	Wallace L, Daugherty SC, Nagaraj S, Johnson JK, Harris AD, Rasko DA. Use of comparative genomics to characterize the diversity of Acinetobacter baumannii surveillance isolates in a health care institution. Antimicrob Agents Chemother 2016 60: 5933-41. doi: 10.1128/AAC.00477-16.	528
1417041	PRJNA194779	GCA_000582355.1	USA	2011	Wallace L, Daugherty SC, Nagaraj S, Johnson JK, Harris AD, Rasko DA. Use of comparative genomics to characterize the diversity of Acinetobacter baumannii surveillance isolates in a health care institution. Antimicrob Agents Chemother 2016 60: 5933-41. doi: 10.1128/AAC.00477-16.	108
1419130	PRJNA194695	GCA_000580595.1	USA	2011	Wallace L, Daugherty SC, Nagaraj S, Johnson JK, Harris AD, Rasko DA. Use of comparative genomics to characterize the diversity of Acinetobacter baumannii surveillance isolates in a health care institution. Antimicrob Agents Chemother 2016 60: 5933-41. doi: 10.1128/AAC.00477-16.	529
1440422	PRJNA194717	GCA_000580615.1	USA	2011	Wallace L, Daugherty SC, Nagaraj S, Johnson JK, Harris AD, Rasko DA. Use of comparative genomics to characterize the diversity of Acinetobacter baumannii surveillance isolates in a health care institution. Antimicrob Agents Chemother 2016 60: 5933-41. doi: 10.1128/AAC.00477-16.	203
1064293_45	PRJNA194826	GCA_000584695.1	USA	2011	Wallace L, Daugherty SC, Nagaraj S, Johnson JK, Harris AD, Rasko DA. Use of comparative genomics to characterize the diversity of Acinetobacter baumannii surveillance isolates in a health care institution. Antimicrob Agents Chemother 2016 60: 5933-41. doi: 10.1128/AAC.00477-16.	16
1262761-105	PRJNA194903	GCA_000682475.1	USA	2011	Wallace L, Daugherty SC, Nagaraj S, Johnson JK, Harris AD, Rasko DA. Use of comparative genomics to characterize the diversity of Acinetobacter baumannii surveillance isolates in a health care institution. Antimicrob Agents Chemother 2016 60: 5933-41. doi: 10.1128/AAC.00477-16.	10
AB_1650-8	PRJNA224116	GCF_000301255.1	USA	2006		113
AB_908-13	PRJNA224116	GCF_000302035.1	USA	2013		1
AB4857	PRJNA77019	GCA_000241665.2	USA	2009	Zurawski DV, Thompson MG, McQueary CN, Matalka MN, Sahl JW, Craft DW, et al. Genome sequences of four divergent multidrug-resistant Acinetobacter baumannii strains isolated from patients with sepsis or osteomyelitis. J Bacteriol 2012 194: 1619-20. doi: 10.1128/JB.06749-11.	3
ABBL004	PRJNA297777	GCA_001432705.1	USA	2005	Fitzpatrick MA, Ozer EA, Hauser AR. Utility of whole-genome sequencing in characterizing Acinetobacter epidemiology and analyzing hospital outbreaks. J Clin Microbiol 2016 54: 593-612. doi: 10.1128/JCM.01818-15.	Novel ST
ABBL011	PRJNA297777	GCA_001432455.1	USA	2011	Fitzpatrick MA, Ozer EA, Hauser AR. Utility of whole-genome sequencing in characterizing Acinetobacter epidemiology and analyzing hospital outbreaks. J Clin Microbiol 2016 54: 593-612. doi: 10.1128/JCM.01818-15.	6
ABBL013	PRJNA297777	GCA_001432825.1	USA	2005	Fitzpatrick MA, Ozer EA, Hauser AR. Utility of whole-genome sequencing in characterizing Acinetobacter epidemiology and analyzing hospital outbreaks. J Clin Microbiol 2016 54: 593-612. doi: 10.1128/JCM.01818-15.	32
ABBL014	PRJNA297777	GCA_001432425.1	USA	2005	Fitzpatrick MA, Ozer EA, Hauser AR. Utility of whole-genome sequencing in characterizing Acinetobacter epidemiology and analyzing hospital outbreaks. J Clin Microbiol 2016 54: 593-612. doi: 10.1128/JCM.01818-15.	372
ABBL018	PRJNA297777	GCA_001432545.1	USA	2005	Fitzpatrick MA, Ozer EA, Hauser AR. Utility of whole-genome sequencing in characterizing Acinetobacter epidemiology and analyzing hospital outbreaks. J Clin Microbiol 2016 54: 593-612. doi: 10.1128/JCM.01818-15.	25
ABBL026	PRJNA297777	GCA_001432845.1	USA	2006	Fitzpatrick MA, Ozer EA, Hauser AR. Utility of whole-genome sequencing in characterizing Acinetobacter epidemiology and analyzing hospital outbreaks. J Clin Microbiol 2016 54: 593-612. doi: 10.1128/JCM.01818-15.	78
ABBL036	PRJNA297777	GCA_001433155.1	USA	2007	Fitzpatrick MA, Ozer EA, Hauser AR. Utility of whole-genome sequencing in characterizing Acinetobacter epidemiology and analyzing hospital outbreaks. J Clin Microbiol 2016 54: 593-612. doi: 10.1128/JCM.01818-15.	497
ABBL037	PRJNA297777	GCA_001432975.1	USA	2007	Fitzpatrick MA, Ozer EA, Hauser AR. Utility of whole-genome sequencing in characterizing Acinetobacter epidemiology and analyzing hospital outbreaks. J Clin Microbiol 2016 54: 593-612. doi: 10.1128/JCM.01818-15.	79
ABBL040	PRJNA297777	GCA_001433675.1	USA	2007	Fitzpatrick MA, Ozer EA, Hauser AR. Utility of whole-genome sequencing in characterizing Acinetobacter epidemiology and analyzing hospital outbreaks. J Clin Microbiol 2016 54: 593-612. doi: 10.1128/JCM.01818-15.	2
ABBL057	PRJNA297777	GCA_001414575.1	USA	2008	Fitzpatrick MA, Ozer EA, Hauser AR. Utility of whole-genome sequencing in characterizing Acinetobacter epidemiology and analyzing hospital outbreaks. J Clin Microbiol 2016 54: 593-612. doi: 10.1128/JCM.01818-15.	Novel ST
ABBL059	PRJNA297777	GCA_001414915.1	USA	2008	Fitzpatrick MA, Ozer EA, Hauser AR. Utility of whole-genome sequencing in characterizing Acinetobacter epidemiology and analyzing hospital outbreaks. J Clin Microbiol 2016 54: 593-612. doi: 10.1128/JCM.01818-15.	498
ABBL067	PRJNA297777	GCA_001414765.1	USA	2008	Fitzpatrick MA, Ozer EA, Hauser AR. Utility of whole-genome sequencing in characterizing Acinetobacter epidemiology and analyzing hospital outbreaks. J Clin Microbiol 2016 54: 593-612. doi: 10.1128/JCM.01818-15.	Novel ST
ABBL094	PRJNA297777	GCA_001415915.1	USA	2009	Fitzpatrick MA, Ozer EA, Hauser AR. Utility of whole-genome sequencing in characterizing Acinetobacter epidemiology and analyzing hospital outbreaks. J Clin Microbiol 2016 54: 593-612. doi: 10.1128/JCM.01818-15.	428
ABBL102	PRJNA297777	GCA_001416015.1	USA	2010	Fitzpatrick MA, Ozer EA, Hauser AR. Utility of whole-genome sequencing in characterizing Acinetobacter epidemiology and analyzing hospital outbreaks. J Clin Microbiol 2016 54: 593-612. doi: 10.1128/JCM.01818-15.	Novel ST
ABBL122	PRJNA297777	GCA_001415835.1	USA	2011	Fitzpatrick MA, Ozer EA, Hauser AR. Utility of whole-genome sequencing in characterizing Acinetobacter epidemiology and analyzing hospital outbreaks. J Clin Microbiol 2016 54: 593-612. doi: 10.1128/JCM.01818-15.	250
ABBL125	PRJNA297777	GCA_001416115.1	USA	2011	Fitzpatrick MA, Ozer EA, Hauser AR. Utility of whole-genome sequencing in characterizing Acinetobacter epidemiology and analyzing hospital outbreaks. J Clin Microbiol 2016 54: 593-612. doi: 10.1128/JCM.01818-15.	Novel ST
LAC-4	PRJNA242902	GCA_000786735.1	USA	1997	Ou HY, Kuang SN, He X, Molgora BM, Ewing PJ, Deng Z, et al. Complete genome sequence of hypervirulent and outbreak-associated Acinetobacter baumannii strain LAC-4: epidemiology, resistance genetic determinants and potential virulence factors. Sci Rep 2015 5: 8643. doi: 10.1038/srep08643.	10
MRSN16875	PRJNA241454	GCA_000972625.1	USA	2011	Jones CL, Clancy M, Honnold C, Singh S, Snesrud E, Onmus-Leone F, et al. Fatal outbreak of an emerging clone of extensively drug-resistant Acinetobacter baumannii with enhanced virulence. Clin Infect Dis 2015 61: 145-54. doi: 10.1093/cid/civ225.	10
MRSN16881	PRJNA299487	GCA_001441475.1	USA	2011	Jones CL, Clancy M, Honnold C, Singh S, Snesrud E, Onmus-Leone F, et al. Fatal outbreak of an emerging clone of extensively drug-resistant Acinetobacter baumannii with enhanced virulence. Clin Infect Dis 2015 61: 145-54. doi: 10.1093/cid/civ225.	10
MRSN16896	PRJNA299487	GCA_001441455.1	USA	2011	Jones CL, Clancy M, Honnold C, Singh S, Snesrud E, Onmus-Leone F, et al. Fatal outbreak of an emerging clone of extensively drug-resistant Acinetobacter baumannii with enhanced virulence. Clin Infect Dis 2015 61: 145-54. doi: 10.1093/cid/civ225.	10
MRSN16901	PRJNA299487	GCA_001441415.1	USA	2011	Jones CL, Clancy M, Honnold C, Singh S, Snesrud E, Onmus-Leone F, et al. Fatal outbreak of an emerging clone of extensively drug-resistant Acinetobacter baumannii with enhanced virulence. Clin Infect Dis 2015 61: 145-54. doi: 10.1093/cid/civ225.	10
MRSN17592	PRJNA299487	GCA_001441355.1	USA	2013	Jones CL, Clancy M, Honnold C, Singh S, Snesrud E, Onmus-Leone F, et al. Fatal outbreak of an emerging clone of extensively drug-resistant Acinetobacter baumannii with enhanced virulence. Clin Infect Dis 2015 61: 145-54. doi: 10.1093/cid/civ225.	10
TG19617	PRJNA224116	GCF_000302135.1	USA	Unknown		438
BAL_266	ERP001080	ERR190467	Vietnam	2011	Schultz MB, Pham Thanh D, Tran Do Hoan N, Wick RR, Ingle DJ, Hawkey J, et al. Repeated local emergence of carbapenem-resistant Acinetobacter baumannii in a single hospital ward. Microb Genom 2016 2: e000050. doi: 10.1099/mgen.0.000050.	10
NL_6	ERP001080	ERR190505	Vietnam	2003	Schultz MB, Pham Thanh D, Tran Do Hoan N, Wick RR, Ingle DJ, Hawkey J, et al. Repeated local emergence of carbapenem-resistant Acinetobacter baumannii in a single hospital ward. Microb Genom 2016 2: e000050. doi: 10.1099/mgen.0.000050.	10
UV_956	ERP001080	ERR197552	Vietnam	2003	Schultz MB, Pham Thanh D, Tran Do Hoan N, Wick RR, Ingle DJ, Hawkey J, et al. Repeated local emergence of carbapenem-resistant Acinetobacter baumannii in a single hospital ward. Microb Genom 2016 2: e000050. doi: 10.1099/mgen.0.000050.	10
UV_965	ERP001080	ERR197554	Vietnam	2003	Schultz MB, Pham Thanh D, Tran Do Hoan N, Wick RR, Ingle DJ, Hawkey J, et al. Repeated local emergence of carbapenem-resistant Acinetobacter baumannii in a single hospital ward. Microb Genom 2016 2: e000050. doi: 10.1099/mgen.0.000050.	10
UV_968	ERP001080	ERR197555	Vietnam	2003	Schultz MB, Pham Thanh D, Tran Do Hoan N, Wick RR, Ingle DJ, Hawkey J, et al. Repeated local emergence of carbapenem-resistant Acinetobacter baumannii in a single hospital ward. Microb Genom 2016 2: e000050. doi: 10.1099/mgen.0.000050.	10
264_c	ERP001080	ERR197632	Vietnam	2005	Schultz MB, Pham Thanh D, Tran Do Hoan N, Wick RR, Ingle DJ, Hawkey J, et al. Repeated local emergence of carbapenem-resistant Acinetobacter baumannii in a single hospital ward. Microb Genom 2016 2: e000050. doi: 10.1099/mgen.0.000050.	10
268_ax	ERP001080	ERR197634	Vietnam	2005	Schultz MB, Pham Thanh D, Tran Do Hoan N, Wick RR, Ingle DJ, Hawkey J, et al. Repeated local emergence of carbapenem-resistant Acinetobacter baumannii in a single hospital ward. Microb Genom 2016 2: e000050. doi: 10.1099/mgen.0.000050.	10
273_n	ERP001080	ERR197635	Vietnam	2005	Schultz MB, Pham Thanh D, Tran Do Hoan N, Wick RR, Ingle DJ, Hawkey J, et al. Repeated local emergence of carbapenem-resistant Acinetobacter baumannii in a single hospital ward. Microb Genom 2016 2: e000050. doi: 10.1099/mgen.0.000050.	10
281_n	ERP001080	ERR197638	Vietnam	2005	Schultz MB, Pham Thanh D, Tran Do Hoan N, Wick RR, Ingle DJ, Hawkey J, et al. Repeated local emergence of carbapenem-resistant Acinetobacter baumannii in a single hospital ward. Microb Genom 2016 2: e000050. doi: 10.1099/mgen.0.000050.	10
282_an	ERP001080	ERR197639	Vietnam	2005	Schultz MB, Pham Thanh D, Tran Do Hoan N, Wick RR, Ingle DJ, Hawkey J, et al. Repeated local emergence of carbapenem-resistant Acinetobacter baumannii in a single hospital ward. Microb Genom 2016 2: e000050. doi: 10.1099/mgen.0.000050.	10
BAL_087	ERP001080	ERR190419	Vietnam	2009	Schultz MB, Pham Thanh D, Tran Do Hoan N, Wick RR, Ingle DJ, Hawkey J, et al. Repeated local emergence of carbapenem-resistant Acinetobacter baumannii in a single hospital ward. Microb Genom 2016 2: e000050. doi: 10.1099/mgen.0.000050.	23
BAL_097	ERP001080	ERR190420	Vietnam	2009	Schultz MB, Pham Thanh D, Tran Do Hoan N, Wick RR, Ingle DJ, Hawkey J, et al. Repeated local emergence of carbapenem-resistant Acinetobacter baumannii in a single hospital ward. Microb Genom 2016 2: e000050. doi: 10.1099/mgen.0.000050.	23
BAL_106	ERP001080	ERR190422	Vietnam	2009	Schultz MB, Pham Thanh D, Tran Do Hoan N, Wick RR, Ingle DJ, Hawkey J, et al. Repeated local emergence of carbapenem-resistant Acinetobacter baumannii in a single hospital ward. Microb Genom 2016 2: e000050. doi: 10.1099/mgen.0.000050.	23
BAL_206	ERP001080	ERR190443	Vietnam	2010	Schultz MB, Pham Thanh D, Tran Do Hoan N, Wick RR, Ingle DJ, Hawkey J, et al. Repeated local emergence of carbapenem-resistant Acinetobacter baumannii in a single hospital ward. Microb Genom 2016 2: e000050. doi: 10.1099/mgen.0.000050.	23
NL_9	ERP001080	ERR190506	Vietnam	2003	Schultz MB, Pham Thanh D, Tran Do Hoan N, Wick RR, Ingle DJ, Hawkey J, et al. Repeated local emergence of carbapenem-resistant Acinetobacter baumannii in a single hospital ward. Microb Genom 2016 2: e000050. doi: 10.1099/mgen.0.000050.	23
UV_1268	ERP001080	ERR197569	Vietnam	2005	Schultz MB, Pham Thanh D, Tran Do Hoan N, Wick RR, Ingle DJ, Hawkey J, et al. Repeated local emergence of carbapenem-resistant Acinetobacter baumannii in a single hospital ward. Microb Genom 2016 2: e000050. doi: 10.1099/mgen.0.000050.	575
277_ax	ERP001080	ERR197637	Vietnam	2005	Schultz MB, Pham Thanh D, Tran Do Hoan N, Wick RR, Ingle DJ, Hawkey J, et al. Repeated local emergence of carbapenem-resistant Acinetobacter baumannii in a single hospital ward. Microb Genom 2016 2: e000050. doi: 10.1099/mgen.0.000050.	575
316_an	ERP001080	ERR263722	Vietnam	2006	Schultz MB, Pham Thanh D, Tran Do Hoan N, Wick RR, Ingle DJ, Hawkey J, et al. Repeated local emergence of carbapenem-resistant Acinetobacter baumannii in a single hospital ward. Microb Genom 2016 2: e000050. doi: 10.1099/mgen.0.000050.	575
341_c	ERP001080	ERR263725	Vietnam	2006	Schultz MB, Pham Thanh D, Tran Do Hoan N, Wick RR, Ingle DJ, Hawkey J, et al. Repeated local emergence of carbapenem-resistant Acinetobacter baumannii in a single hospital ward. Microb Genom 2016 2: e000050. doi: 10.1099/mgen.0.000050.	575
344_an	ERP001080	ERR263726	Vietnam	2006	Schultz MB, Pham Thanh D, Tran Do Hoan N, Wick RR, Ingle DJ, Hawkey J, et al. Repeated local emergence of carbapenem-resistant Acinetobacter baumannii in a single hospital ward. Microb Genom 2016 2: e000050. doi: 10.1099/mgen.0.000050.	575
350_n	ERP001080	ERR263727	Vietnam	2006	Schultz MB, Pham Thanh D, Tran Do Hoan N, Wick RR, Ingle DJ, Hawkey J, et al. Repeated local emergence of carbapenem-resistant Acinetobacter baumannii in a single hospital ward. Microb Genom 2016 2: e000050. doi: 10.1099/mgen.0.000050.	575
BAL_329	ERP001080	ERR190482	Vietnam	2011	Schultz MB, Pham Thanh D, Tran Do Hoan N, Wick RR, Ingle DJ, Hawkey J, et al. Repeated local emergence of carbapenem-resistant Acinetobacter baumannii in a single hospital ward. Microb Genom 2016 2: e000050. doi: 10.1099/mgen.0.000050.	575

## Sheet: Table S3
Table S3. GenBank accession numbers for annotated K loci.
KL33	MK370018
KL77	MK370019
KL90	MK370020
KL102	MK370021
KL107	MK370022
KL108	MK370023
KL109	MK370024
KL110	MK370025
KL111	MK370026
KL112	MK370027
KL113	MK370028
KL114	MK388214
